# Supplementary material for: Effects of Wx Genotype, Nitrogen Fertilization, and Temperature on Rice Grain Quality
Source: Front Plant Sci. 2022 Jul 22;13:901541. doi: 10.3389/fpls.2022.901541 (PMC9355397; doi:10.3389/fpls.2022.901541)
Supplement: Supplementary Table 1 — Quality traits of tested materials under different conditions. [file Data_Sheet_1.xlsx]

## Sheet: Supplementary Table 1
Supplementary Table 1
Wx	N	T	Taste score	Chalkiness rate (%)	Chalkiness degree (%)	Tranparency	Amylose (%)	Protein (%)	Albumin (%)	Globulin (%）	Prolamin (%)	Glutelin (%)	Starch-lipids (%)	Non-starch-lipids (%)	Peak viscosity (P)	Heat paste viscosity (P)	Cold paste viscosity (P)	Setback viscosity (P)	Breakdown viscosity (P)	Consistency viscosity (P)
Nip-Wxlv	0	H	50.3	92.215	47.98	5	29.0012	4.60634	0.310484	0.267037	0.129033	3.89979	2.34058	1.03722	12.53	9.46	13.57	1.04	3.07	4.11
Nip-Wxa	0	H	63.1	74.36	27.115	4	26.5946	4.44036	0.283116	0.255698	0.142076	3.75947	1.64346	0.771157	31.98	26.97	35.26	3.28	5.01	8.29
Nip-Wxin	0	H	72.5	43.115	14.275	3.5	16.7476	4.4556	0.28006	0.299769	0.15176	3.72401	1.80242	0.919442	28.69	20.65	31.6	2.91	8.04	10.95
Nip-Wxb	0	H	76.4	24.02	5.27	2.5	13.5879	4.61727	0.318319	0.317019	0.145759	3.83618	1.8677	1.20383	33.07	16.89	27.95	-5.12	16.18	11.06
Nip-Wxmp	0	H	83.5	30.22	7.53	3	10.6663	4.50403	0.361225	0.345954	0.175195	3.62166	1.55391	0.731788	34.88	13.42	20.65	-14.23	21.46	7.23
Nip-wx	0	H	83.7	100	100	5	4.44515	5.04759	0.329918	0.272889	0.172395	4.27239	1.12143	1.01425	12.84	6.83	8.59	-4.25	6.01	1.76
ZN-Wxlv	0	H	65.9	88.205	43.02	4.5	25.97	4.5189	0.257258	0.283397	0.194417	3.78383	1.86639	0.219348	32.69	12.08	21.75	-10.94	20.61	9.67
ZN-Wxin	0	H	75.3	18.175	6.4	1.5	24.9902	4.73151	0.276785	0.369014	0.205653	3.88006	1.65869	0.626928	34.21	15.72	27.29	-6.92	18.49	11.57
ZN-Wxb	0	H	72.7	16.945	4.86	2	20.5632	4.6768	0.270255	0.290875	0.180363	3.93531	1.77107	0.423181	34.92	16.73	28.82	-6.1	18.19	12.09
ZN-Wxla	0	H	76	26.055	8.54	2.5	15.2327	4.58035	0.236589	0.23268	0.231814	3.87927	1.57652	0.500823	30.69	14.89	22.99	-7.7	15.8	8.1
ZN-Wxmp	0	H	78.4	74.735	36.42	4	10.0297	4.8591	0.260454	0.218037	0.189668	4.19094	1.36976	0.819727	31.23	10.59	16.32	-14.91	20.64	5.73
ZN-wx	0	H	81.6	100	100	5	4.75625	4.98385	0.305415	0.160866	0.12583	4.39174	0.508676	1.0976	17.96	9.15	11.05	-6.91	8.81	1.9
Nip-Wxlv	1	H	43.6	72.045	32.615	4.5	34.2552	5.29433	0.337195	0.313301	0.203537	4.4403	2.25041	0.89131	11.21	8.53	11.8	0.59	2.68	3.27
Nip-Wxa	1	H	57.4	68.155	24.685	4	26.6771	5.09703	0.285923	0.338692	0.200957	4.27146	1.64472	0.525989	30.93	23.99	33.68	2.75	6.94	9.69
Nip-Wxin	1	H	65.4	30.305	8.965	2.5	21.0515	5.22355	0.285499	0.353692	0.219898	4.36446	1.75646	0.659424	27.8	16.73	29.72	1.92	11.07	12.99
Nip-Wxb	1	H	71.4	19.4	4.6	2	17.6742	5.60238	0.392924	0.387733	0.216931	4.60479	1.80721	0.804939	27.06	14.36	25.78	-1.28	12.7	11.42
Nip-Wxmp	1	H	79.1	30.605	8.03	3	10.0965	5.09454	0.370989	0.389695	0.239041	4.09482	1.47814	0.69931	29.97	10.43	16.2	-13.77	19.54	5.77
Nip-wx	1	H	81.7	100	100	5	4.82235	4.81023	0.351143	0.25437	0.172926	4.0318	1.04183	1.04374	15.24	8.11	10.06	-5.18	7.13	1.95
ZN-Wxlv	1	H	63.5	92.36	41.87	4.5	25.0885	5.05711	0.215981	0.362051	0.258836	4.22024	1.92342	0.582167	31.52	13.87	23.46	-8.06	17.65	9.59
ZN-Wxin	1	H	63.3	28.8	10.79	1.5	21.8599	5.46536	0.327084	0.425469	0.252374	4.46043	1.74036	0.153326	32.49	15.06	26.71	-5.78	17.43	11.65
ZN-Wxb	1	H	64.8	18.875	6.695	1.5	18.2394	5.57781	0.242209	0.408164	0.267846	4.65959	1.83027	0.263747	33.07	17.37	27.05	-6.02	15.7	9.68
ZN-Wxla	1	H	71.1	46.34	17.54	3	13.5792	5.56472	0.27989	0.345271	0.305084	4.63448	1.72328	0.284355	31.93	15.75	23.28	-8.65	16.18	7.53
ZN-Wxmp	1	H	72.5	35.29	11.85	3	9.39104	5.22267	0.247489	0.327329	0.202305	4.44555	1.30508	0.396263	27.47	9.63	14.11	-13.36	17.84	4.48
ZN-wx	1	H	79.4	100	100	5	3.23049	5.49993	0.266235	0.267524	0.196821	4.76935	0.597727	0.673878	13.85	6.84	8.43	-5.42	7.01	1.59
Nip-Wxlv	2	H	39.8	67.905	31.16	3.5	26.3474	5.78638	0.352839	0.311761	0.22926	4.89252	2.27116	0.714759	10.12	6.68	12.07	1.95	3.44	5.39
Nip-Wxa	2	H	52.9	25.435	7.275	2	25.6926	5.75635	0.273873	0.35632	0.262843	4.86332	1.6793	0.378036	29.04	20.73	32.83	3.79	8.31	12.1
Nip-Wxin	2	H	61.6	49.42	18.515	3	18.4648	5.29816	0.27487	0.252697	0.237913	4.53268	1.29839	0.803823	29.45	13.8	26.38	-3.07	15.65	12.58
Nip-Wxb	2	H	68.3	23.47	7.25	2	16.2615	5.99151	0.37446	0.464719	0.263106	4.88923	1.88994	0.514029	29.48	16.64	27.28	-2.2	12.84	10.64
Nip-Wxmp	2	H	77.1	38.095	10.09	3	9.89297	6.28308	0.382749	0.436883	0.327044	5.13641	1.53794	0.61742	29.15	10.21	15.7	-13.45	18.94	5.49
Nip-wx	2	H	75.4	100	100	5	6.01816	5.94779	0.436051	0.378609	0.28502	4.84811	1.11423	0.797994	8.39	4.63	6.1	-2.29	3.76	1.47
ZN-Wxlv	2	H	61.3	89.595	39.2	4	26.343	4.89772	0.275581	0.247098	0.220275	4.15477	1.91996	0.470611	24.6	18.54	26.33	1.73	6.06	7.79
ZN-Wxin	2	H	68.3	10.105	2.77	2	22.5025	6.0627	0.335616	0.471578	0.335826	4.91968	1.61119	0.610856	29.86	14	25.19	-4.67	15.86	11.19
ZN-Wxb	2	H	63.3	15.68	4.49	2	19.2094	5.8155	0.268331	0.409167	0.306151	4.83186	1.61358	0.7137	28.65	13.99	24.04	-4.61	14.66	10.05
ZN-Wxla	2	H	62.9	35.975	10.46	2.5	15.0596	6.4343	0.345623	0.462644	0.424711	5.20132	1.48726	0.773748	27.57	12.7	21.4	-6.17	14.87	8.7
ZN-Wxmp	2	H	70.4	65.275	28.705	3	7.90381	5.87642	0.237272	0.348379	0.251154	5.03962	1.23217	0.655731	24.24	8.54	12.8	-11.44	15.7	4.26
ZN-wx	2	H	77.8	100	100	5	3.42816	5.74437	0.4114	0.356265	0.270324	4.70638	0.715488	0.864589	13.1	6.27	7.73	-5.37	6.83	1.46
Nip-Wxlv	0	L	44.1	54.535	21.485	3	35.06	5.85732	0.39556	0.461869	0.329404	4.67049	1.84616	0.248936	12.5	9.02	14.08	1.58	3.48	5.06
Nip-Wxa	0	L	54.2	13.495	3.31	2	27.21	5.67302	0.329696	0.418427	0.376255	4.54864	1.40216	0.204961	32.65	22.84	39.74	7.09	9.81	16.9
Nip-Wxin	0	L	62.9	17.045	5.055	2	25.21	5.42135	0.327492	0.359086	0.329949	4.40482	1.51528	0.15266	27.88	17.92	33.32	5.44	9.96	15.4
Nip-Wxb	0	L	77.2	1.415	0.17	1	23.3	5.26632	0.281536	0.417167	0.397664	4.16996	1.35628	0.113363	32.3	16.2	28.39	-3.91	16.1	12.19
Nip-Wxmp	0	L	79.7	37.415	9.99	3	9.05	4.93445	0.376839	0.427806	0.349132	3.78067	1.17623	0.151661	31.63	12.44	19.04	-12.59	19.19	6.6
Nip-wx	0	L	84.4	100	100	5	3.91	5.2601	0.3353	0.273872	0.231535	4.41939	0.776344	0.418023	15.5	8.63	10.68	-4.82	6.87	2.05
ZN-Wxlv	0	L	67	47.92	13.025	1.5	28.25	5.14236	0.343633	0.358127	0.409998	4.0306	1.39533	0.0663194	22.14	13.61	24.08	1.38	9.21	10.31
ZN-Wxin	0	L	72.4	12.88	4.385	1	26.7	5.23042	0.322989	0.437773	0.405892	4.06377	1.24433	0.0608944	30.51	16.62	27.39	-3.12	13.89	10.77
ZN-Wxb	0	L	77.1	16.07	6.66	1	20.3	5.02206	0.28026	0.40456	0.312824	4.02442	1.24475	0.0436841	32.89	14.51	26.3	-6.59	18.38	11.79
ZN-Wxla	0	L	72.4	13.105	3.615	2	16.8	5.29923	0.355729	0.390422	0.499102	4.05398	1.25161	0.188448	30.28	14.44	23.28	-7	15.84	8.84
ZN-Wxmp	0	L	75.2	17.945	5.56	2	12.07	5.22532	0.329491	0.399951	0.355735	4.14014	1.22074	0.0905802	33.85	15.5	22.48	-11.37	18.35	6.98
ZN-wx	0	L	82.6	100	100	5	2.02	5.43692	0.33954	0.386939	0.332853	4.37759	0.554725	0.268145	15.82	7.4	9.14	-6.68	8.42	1.74
Nip-Wxlv	1	L	41.6	46.33	15.73	4	35.14	6.85958	0.33218	0.520952	0.4028	5.60365	1.92691	0.455832	13.15	9.43	14.78	1.54	3.59	4.68
Nip-Wxa	1	L	50.1	14.6	3.57	2	26.76	5.98039	0.36139	0.440685	0.387647	4.79066	1.54034	0.342229	33.22	25.05	42	8.78	8.17	16.95
Nip-Wxin	1	L	57	19.92	6.095	2.5	26.31	6.37514	0.334699	0.440589	0.409104	5.19075	1.63656	0.347556	27.34	16.85	34.26	6.92	10.49	17.41
Nip-Wxb	1	L	68.5	8.625	1.795	2	24.13	5.91656	0.397706	0.458918	0.395636	4.6643	1.39248	0.248827	30.3	16.76	29.6	-0.7	13.54	12.84
Nip-Wxmp	1	L	71.2	27.18	6.735	3	9.36	6.45914	0.485213	0.493902	0.421786	5.05824	0.913524	0.607573	29.28	11.13	19.09	-10.19	18.15	7.96
Nip-wx	1	L	72	100	100	5	2.43	6.37018	0.469959	0.42821	0.401292	5.07072	0.874569	0.497341	14.08	7.78	9.72	-4.36	6.3	1.94
ZN-Wxlv	1	L	63	47.9	22.89	2	28.76	6.72617	0.373782	0.485369	0.518885	5.34814	1.37598	0.129534	23.42	13.9	25.1	1.68	9.52	11.2
ZN-Wxin	1	L	68	21.255	7.95	1	25.18	6.85032	0.481477	0.531836	0.638418	5.19859	1.27449	0.123356	26.3	12.22	24.47	-1.83	14.08	12.25
ZN-Wxb	1	L	68.9	14.19	4.39	1.5	20.9	6.86204	0.493104	0.553446	0.611188	5.2043	1.28718	0.0767106	29.39	14.75	27.05	-2.34	14.64	12.3
ZN-Wxla	1	L	69.3	26.99	8.26	2	15.32	6.52391	0.404803	0.508404	0.644388	4.96632	1.24613	0.18699	24.95	11.71	20.85	-4.1	13.24	9.14
ZN-Wxmp	1	L	70.3	36.11	9.355	2	8.92	6.86338	0.472403	0.509171	0.591522	5.29028	1.22561	0.201698	29.37	13.12	20.32	-9.05	16.25	7.2
ZN-wx	1	L	75	100	100	5	2.39	6.67404	0.478266	0.448837	0.442454	5.30448	0.563431	0.389854	14.78	6.74	8.43	-6.35	8.04	1.69
Nip-Wxlv	2	L	42.9	45.55	15.37	4	32.36	7.43549	0.39983	0.530199	0.384129	6.12133	1.81449	0.23669	12.12	7.5	14.02	1.9	4.62	6.52
Nip-Wxa	2	L	48.9	13.39	3.725	2	27.65	7.30066	0.396128	0.504936	0.443879	5.95572	1.43235	0.393378	30.01	21.42	36.7	6.69	8.59	15.28
Nip-Wxin	2	L	51.9	21.125	5.14	2.5	24.06	7.87866	0.499394	0.525766	0.538432	6.31507	1.57653	0.185639	22.12	13.02	27.14	5.02	9.1	14.12
Nip-Wxb	2	L	66.9	4.005	0.935	1	22.29	7.37201	0.397789	0.60142	0.527362	5.84544	1.33398	0.123147	25.16	14.64	26.1	0.94	10.52	11.46
Nip-Wxmp	2	L	68.9	20.99	5.04	2	9.04	6.81682	0.47598	0.548245	0.43726	5.35533	1.24635	0.282103	27.28	11.11	18.34	-8.94	16.17	7.23
Nip-wx	2	L	69.3	100	100	5	3.69	7.713	0.423592	0.500326	0.408299	6.38078	0.80673	0.613083	10.77	5.75	7.53	-3.24	5.02	1.78
ZN-Wxlv	2	L	60	22.88	6.02	2	28.44	7.62618	0.399426	0.550829	0.529893	6.14603	1.36238	0.119799	22.61	13.44	23.97	1.36	9.17	10.53
ZN-Wxin	2	L	62.5	16.595	6.125	1.5	24.94	7.79204	0.434326	0.607869	0.68205	6.06779	1.2085	0.168979	27.53	15.81	27.68	0.15	11.72	11.87
ZN-Wxb	2	L	68.3	15.05	4.47	1	20.13	7.35373	0.340383	0.620591	0.576068	5.81669	1.28811	0.036767	28.8	13.97	24.96	-3.84	14.83	10.99
ZN-Wxla	2	L	68.4	24.13	6.415	2	14.59	6.824	0.449926	0.475756	0.57858	5.31974	1.25058	0.154601	28.59	14.17	23.36	-5.23	14.42	9.19
ZN-Wxmp	2	L	68.8	21.875	5.785	2	10.74	7.05935	0.34345	0.466952	0.464477	5.78447	1.22923	0.206045	28.96	16.37	22.4	-6.56	12.59	6.03
ZN-wx	2	L	73.7	100	100	5	2.34	6.91114	0.381698	0.411978	0.40845	5.70901	0.693145	0.224064	14.53	6.56	8.31	-6.22	7.97	1.75

## Sheet: Supplementary Table 2
Supplementary Table 2
Date	Highest temperature(°C)	Lowest temperature(°C)	Weather
2020-07-28	30	23	cloudy
2020-07-29	32	23	sunny
2020-07-30	31	25	cloudy
2020-07-31	32	26	cloudy
2020-08-01	35	25	sunny
2020-08-02	37	28	sunny
2020-08-03	37	28	sunny
2020-08-04	37	28	cloudy
2020-08-05	37	28	sunny
2020-08-06	35	29	cloudy
2020-08-07	35	30	cloudy
2020-08-08	34	28	little rain
2020-08-09	31	26	cloudy
2020-08-10	31	25	sunny
2020-08-11	33	25	cloudy
2020-08-12	33	27	sunny
2020-08-13	36	28	cloudy
2020-08-14	35	28	cloudy
2020-08-15	37	29	sunny
2020-08-16	37	28	sunny
2020-08-17	36	28	sunny
2020-08-18	36	28	cloudy
2020-08-19	35	27	sunny
2020-08-20	33	25	cloudy
2020-08-21	31	24	cloudy
2020-08-22	31	25	cloudy
2020-08-23	34	26	sunny
2020-08-24	35	27	sunny
2020-08-25	31	25	sunny
2020-08-26	32	22	sunny
2020-08-27	34	22	sunny
2020-08-28	34	22	sunny
2020-08-29	34	23	sunny
2020-08-30	34	23	sunny
2020-08-31	34	24	sunny
2020-09-01	34	24	sunny
2020-09-02	32	23	sunny
2020-09-03	33	20	cloudy
2020-09-04	29	21	sunny
2020-09-05	32	22	sunny
2020-09-06	33	20	sunny
2020-09-07	34	22	sunny
2020-09-08	33	22	sunny
2020-09-09	33	21	cloudy
2020-09-10	27	20	sunny
2020-09-11	29	21	cloudy
2020-09-12	30	20	cloudy
2020-09-13	29	20	cloudy
2020-09-14	24	20	light rain
2020-09-15	24	19	cloudy
2020-09-16	25	19	moderate rain
2020-09-17	22	16	cloudy
2020-09-18	25	17	cloudy
2020-09-19	20	17	cloudy
2020-09-20	19	16	cloudy
2020-09-21	18	16	light rain
2020-09-22	18	16	cloudy
2020-09-23	21	15	cloudy
2020-09-24	26	17	cloudy
2020-09-25	25	20	cloudy
2020-09-26	26	19	sunny
2020-09-27	26	19	sunny
2020-09-28	27	19	couldy to light rain
2020-09-29	21	17	sunny
2020-09-30	27	18	sunny
2020-10-01	26	19	sunny to cloudy
2020-10-02	23	18	light to moderate rain
2020-10-03	17	14	heavy to light rain
2020-10-04	15	11	moderate to light rain
2020-10-05	13	11	sunny to cloudy
2020-10-06	14	11	light rain
2020-10-07	17	11	cloudy
2020-10-08	20	12	cloudy
2020-10-09	23	14	cloudy to sunny
2020-10-10	24	13	cloudy

## Sheet: Supplementary Table 3
Supplementary Table 3
Allele	Donor parent	NIL	Transformant
Wxa	Lengtefu	Nip-Wxa	-
Wxb	-	Nip*	-
	Nipponbare	-	ZN-Wxb
Wxin	IR64	Nip-Wxin	-
	CYPRESS	-	ZN-Wxin
Wxla	Buphora	-	ZN-Wxla
Wxlv	Qingluzhan 11	Nip-Wxlv	ZN-Wxlv
Wxmp	Guangdong 194	Nip-Wxmp	-
	Nangeng 5055	-	ZN-Wxmp
wx	Suyunnuo	Nip-wx	-
	-	-	ZN*
